# Supplementary material for: Defining a Patient-Centred Core Outcome Domain Set for the Assessment of Hearing Rehabilitation With Clients and Professionals
Source: Front Neurosci. 2022 May 3;16:787607. doi: 10.3389/fnins.2022.787607 (PMC9110701; doi:10.3389/fnins.2022.787607)
Supplement: Supplementary file 2 [file Table_1.xlsx]

## Sheet: Outcome Domains Prof
	Professionals
	Round 1						Round 2					Round 3
Domain	Very important	Important	Neither important nor unimportant	Unimportant	Very unimportant	Round 2	Very important	Important	Neither important nor unimportant	Unimportant	Very unimportant	Very important	Important	Neither important nor unimportant	Unimportant	Very unimportant	Ranking	Consensus	Consensus percentage
Improved cognitive function	8	11	6	3	0
Reduced social isolation	18	9	1	0	1	Y	15	15	5	1	0	16	13	1	0	0	11	TRUE	0.966667
Improved confidence	12	13	3	0	0
Improved community engagement	13	10	4	1	1	Y	13	12	4	4	0	15	10	4	1	0	14	TRUE	0.833333
Improved social engagement	14	12	1	1	2	Y	18	13	4	0	0	19	8	2	0	1	7	TRUE	0.9
Improved mental health	11	10	6	1	1
Improved communication ability	20	8	0	0	0	Y	31	2	0	0	0	30	0	0	0	0	1	TRUE	1
Reduced fatigue	8	14	6	0	0
Improved participation in activities	12	10	6	0	0	Y	21	9	4	1	0	18	11	1	0	0	6	TRUE	0.966667
Improved communication in groups	10	16	2	1	1	Y	17	15	1	0	0	21	8	1	0	0	2	TRUE	0.966667
Improved access to education	16	6	6	0	0	Y	7	7	10	9	2	6	10	8	6	0	14	FALSE	0.533333
Improved ability to use the telephone	10	16	2	1	1
Improved personal relationships	15	8	4	1	1	Y	21	10	5	0	0	24	6	0	0	0	3	TRUE	1
Increased hope for the future	7	13	6	2	0
Improved self-management ability	13	8	7	0	0	Y	16	9	7	2	0	18	8	4	0	0	4	TRUE	0.866667
Improved enjoyment of music	2	16	10	1	1
Improved satisfaction with social life	11	11	6	0	0
Improved feelings of being valued	9	9	8	1	2
Reduced loneliness	14	10	3	1	1	Y	11	14	10	1	0	11	14	5	0	0	12	TRUE	0.833333
Increased use of hearing aids	13	13	2	1	1	Y	9	14	10	3	0	9	14	7	0	0	8	FALSE	0.766667
Improved general health	8	10	9	0	1
Reduced third-party disability	9	11	7	0	1
Improved confidence	10	14	3	1	1
Improved well-being	13	11	4	0	0	Y	19	9	5	2	0	20	6	2	1	1	5	TRUE	0.866667
Reduced experience of stigma	8	11	9	0	0
Improved sense of empowerment	11	12	4	1	1	Y	11	11	9	4	0	13	11	5	1	0	9	FALSE	0.8
Increased independence						Y	14	12	8	2	0	14	12	4	0	0	10	TRUE	0.866667
Reduced listening effort						Y	13	18	4	1	0	10	19	1	0	0	13	TRUE	0.966667

## Sheet: Outcome Domains Cons
	Consumers
	Round 1									Round 2							Round 3
Domain	Very important	Important	Neither important nor unimportant	Unimportant	Very unimportant	Ranking	Ranking HSP	Proceed	Rewording	Very important	Important	Neither important nor unimportant	Unimportant	Very unimportant	Consensus	Consensus percentage	Ranking
I can live my life independently								Y		43	10	6	0	0	TRUE	0.898305	1
I can communicate well with my family	36	0	0	0	0	1	1	Y	I can communicate with my family	53	7	0	0	0	TRUE	1	2
I can communicate effectively with people	50	12	0	1	0	3	3	Y		45	14	1	0	0	TRUE	0.983333	3
I am able to do the things that I want to do	37	22	4	0	0	8	4	Y	My hearing care enables me to do the things I want to do	38	14	3	0	0	TRUE	0.945455	4
I hear clearly with my hearing aids								Y		41	11	2	1	0	TRUE	0.945455	5
I can use my hearing aids effectively	41	17	3	1	0	6	9	Y	I can use my hearing aids	43	12	0	0	0	TRUE	1	6
My hearing impacts less on my family	25	0	0	0	0	2	2	Y	The impact of my hearing loss on my family is reduced as a result of my hearing care	37	20	1	0	0	TRUE	0.982759	7
I have the skills I need to communicate	43	15	3	1	1	4	5	Y		41	15	4	0	0	TRUE	0.933333	8
I have more control over my hearing	37	22	3	0	0	10	12	Y	My hearing care gives me more control when listening and talking to others	35	16	7	0	0	TRUE	0.87931	9
I trust my hearing care professional								Y		35	18	2	1	1	TRUE	0.929825	10
My hearing aids are comfortable	39	17	3	2	0	7	10	Y		38	14	3	0	0	TRUE	0.945455	11
I can use the telephone effectively	43	15	3	2	0	5	7	Y	I can use a telephone	38	15	7	0	0	TRUE	0.883333	12
I am better able to hear the TV as a result of my hearing care								Y		30	18	5	2	2	TRUE	0.842105	13
I am able to participate in the social events that I want	39	18	5	0	0	9	8	Y	I am able to participate in social events	36	18	6	0	0	TRUE	0.9	14
I am satisfied with the hearing care I receive								Y		29	24	2	1	0	TRUE	0.946429	15
My hearing aids work effectively for my needs	39	16	4	3	0	11	19
I am not socially isolated	36	24	3	0	0	12	6
I feel comfortable attending events with my family	17	0	0	0	0	13	20
I do not have to rely on others to communicate for me	30	24	7	0	0	14	15
I am happy with the service that I receive from my audiologist	31	25	5	0	1	15	11
I can communicate with people in groups	34	23	3	2	1	16	21
I can afford the hearing care that I need	36	17	6	2	2	17	25
I feel less fatigue from listening	32	22	6	1	2	18	17
I feel included by the people around me	33	19	7	2	1	19	22
I was fitted with hearing aids	32	17	8	3	1	20	16
I adjust to having a hearing loss	27	23	9	2	0	21	30
I believe that audiology can help me	28	25	6	1	2	22	13
I use my hearing aids more	32	17	8	4	1	23	14
I feel more confident in myself	28	24	8	2	1	24	31
I am able to get the work (paid/volunteer) that I want	30	20	5	5	2	25	37
I have better mental health	32	19	5	4	3	26	33
I feel equal to those around me	31	19	9	3	1	27	24
I can enjoy listening to music	26	27	6	2	2	28	26
I have more control over my life	27	26	7	3	0	29	32
I have a good relationship with my audiologist	26	26	7	2	2	30	18
I feel happier with my life	26	26	9	1	1	31	28
I understand my hearing and how it works	28	22	10	2	0	32	23
My audiologist gives me options for managing my hearing	22	32	4	2	2	33	29
I enjoy going out socially	22	31	8	1	1	34	27
I feel empowered	26	21	8	1	5	35	36
I have better general health	26	16	12	5	4	36	38
I enjoy my work (paid/volunteer)	24	22	7	5	4	37	35
I am able to get the education that I want	24	19	6	7	6	38	46
I am more effective at work (paid/volunteer)	22	22	8	5	5	39	39
I feel that am able to succeed in my life	20	25	10	3	5	40	40
I can access other people with hearing loss	22	18	10	6	6	41	34
I can access my audiologist whenever I want to	15	29	14	3	1	42	41
My family are involved in my hearing care	10	0	0	0	0	43	44
I don’t need to go back to my audiologist multiple times	13	25	16	5	3	44	42
I have more time for the other things in my life	13	20	16	5	7	45	43
I can access support groups in my community	15	17	14	10	6	46	45
I can use other support services in my community	12	19	14	7	11	47	47
I earn more money	7	9	16	10	19	48	48

## Sheet: Methods
Method	Professional Round 2 Ranking	Professional Round 3 Ranking	Consumer Round 1 Ranking	Consumer Round 3 Ranking
The client fills out a paper questionnaire that is posted to them by their hearing care professional	1	2	10	3
The client fills out a paper questionnaire that is posted to them by their GP	2	4	4	3
The client fills out a paper questionnaire (or electronically on a tablet) and returns it to their hearing care professional or the receptionist	3	5	3	3
The client fills out a questionnaire (paper or electronic) with their GP	4	3	7	3
The client fills out an online questionnaire that is emailed to them by their hearing care professional	5	7	11	2
The client fills out an online questionnaire that is emailed to them by the Government	6	11	6	3
The client fills out an online questionnaire that is sent to them through the myGov portal	7	10	5	3
The client fills out a questionnaire via a smartphone app sent to them by the government or third party collection service	8	9	1	9
The client replies to SMS text messages sent to their mobile phone by the government or third party collection service	9	8	2	10
The hearing care professional fills out a questionnaire with the client face to face	10	1	8	1
The hearing care professional fills out a questionnaire with the client over the telephone	11	6	9	3

## Sheet: Time Points
	Professionals
	Round 2					Round 3
Statement	Strongly agree	Agree	Neither agree nor disagree	Disagree	Strongly disagree	Strongly agree	Agree	Neither agree nor disagree	Disagree	Strongly disagree	Consensus	Consensus percentage
A baseline measure should be obtained at or prior to fitting of a device to help determine the course of treatment intervention	19	12	3	0	2	23	5	2	0	0	TRUE	0.933333
A baseline measure should be obtained at or prior to fitting of a device to assess future progress	19	13	4	0	0	25	3	2	0	0	TRUE	0.933333
An outcome measure should be done at around the 3-month period, as clients struggle with device compliance around this period	3	17	12	4	0	2	13	14	1	0	FALSE	0.5
Outcome measures are likely to capture a more holistic view if conducted 6-months post fitting	9	9	10	6	2	5	9	13	2	1	FALSE	0.466667
Outcome measures are likely to capture a more holistic view `if conducted 12-months post fitting	7	10	9	8	2	2	13	8	6	1	FALSE	0.5
Outcome measures should be obtained multiple times during a year to assess the course of the rehabilitation intervention	9	16	7	2	1	3	20	5	1	1	FALSE	0.766667
The final outcome measure should not be collected any sooner than 3 months as clients may not have acclimatised to their devices	12	15	3	5	1	7	18	2	3	0	TRUE	0.833333

## Sheet: Who to Collect
	Professionals
	Round 2					Round 3
Statement	Strongly agree	Agree	Neither agree nor disagree	Disagree	Strongly disagree	Strongly agree	Agree	Neither agree nor disagree	Disagree	Strongly disagree	Consensus Positive	Consensus Negative	Consensus percentage
Clients will be more honest if outcomes are collected by someone independent of their hearing care organisation	9	10	14	2	1	4	9	14	3	0	FALSE	FALSE	0.433333
Outcomes are best collected by the client’s own hearing care professional because outstanding problems experienced by the client can be responded to more readily	6	18	7	2	2	2	16	9	2	1	FALSE	FALSE	0.6
Outcomes are best collected by the client’s own hearing care professional because the client is familiar with the hearing care professional and they are familiar with the client	2	8	12	9	5	2	2	16	8	2	FALSE	FALSE	0.333333
Outcome should be collected by a third party independent of the hearing care organisation to avoid the potential for bias	7	13	11	4	1	4	11	11	4	0	FALSE	FALSE	0.5
A Government body e.g. the Hearing Services Program is the best placed group to collect outcomes	3	2	13	14	4	2	1	12	11	4	FALSE	FALSE	0.5
Outcomes should be collected by hearing advocacy groups because they are less likely to show any bias	2	5	13	12	4	3	4	13	5	5	FALSE	FALSE	0.333333
Outcomes should be collected by hearing care professionals because they are less likely to show any bias	0	3	18	13	2	1	1	17	9	2	FALSE	FALSE	0.366667

## Sheet: Why to Collect
	Professionals
	Round 2					Round 3
Statement	Strongly agree	Agree	Neither agree nor disagree	Disagree	Strongly disagree	Strongly agree	Agree	Neither agree nor disagree	Disagree	Strongly disagree	Consensus Positive	Consensus Negative	Consensus percentage
To enable hearing care organisations to monitor consistency of practice	17	13	1	3	1	16	12	0	2	1	TRUE	FALSE	0.903226
To ensure that hearing care professionals are providing appropriate hearing care services to their clients	20	12	2	0	1	17	12	1	0	1	TRUE	FALSE	0.935484
To facilitate the identification of hearing care professionals within an organisation who require more training or assistance	8	16	6	2	3	6	18	4	1	2	FALSE	FALSE	0.774194
To help the Government and other funders target poorly performing hearing care organisations for auditing	10	13	3	6	3	9	16	2	3	1	TRUE	FALSE	0.806452
To provide an evidence base to help inform clinical decision-making	20	12	3	0	0	25	5	1	0	0	TRUE	FALSE	0.967742
To help promote a more holistic approach to hearing rehabilitation rather than focus solely on hearing aids	22	9	3	0	1	23	3	3	0	2	TRUE	FALSE	0.83871
To provide a benchmark against which clinical services can be measured	18	14	2	0	1	18	11	1	0	1	TRUE	FALSE	0.935484
To provide evidence for the effective use of government resources	13	14	6	1	0	12	14	3	1	1	TRUE	FALSE	0.83871
To demonstrate whether the Voucher Scheme is positively impacting clients	17	15	2	1	0	15	14	1	1	0	TRUE	FALSE	0.935484
To inform hearing care professionals as to the need for further interventions for their clients	14	17	2	1	0	14	16	0	1	0	TRUE	FALSE	0.967742
To ensure that services offered are providing benefit to clients	22	10	2	1	0	26	4	0	1	0	TRUE	FALSE	0.967742
To demonstrate the success of the rehabilitation program for the client	19	12	4	0	0	22	7	1	1	0	TRUE	FALSE	0.935484
To enable the hearing care professional to compare management approaches e.g. when trying a different rehabilitation option	14	14	4	3	0	10	16	4	1	0	TRUE	FALSE	0.83871
To help inform the client’s rehabilitation journey and management plan	16	13	6	0	0	16	11	3	1	0	TRUE	FALSE	0.870968
To provide population data to health researchers	12	12	7	4	0	8	15	6	1	1	FALSE	FALSE	0.741935

## Sheet: Database Purposes
	Professionals													Consumers
	Round 2					Round 3								Round 2					Round 3
Statement	Strongly agree	Agree	Neither agree nor disagree	Disagree	Strongly disagree	Strongly agree	Agree	Neither agree nor disagree	Disagree	Strongly disagree	Consensus Positive	Consensus Negative	Consensus percentage	Strongly agree	Agree	Neither agree nor disagree	Disagree	Strongly disagree	Strongly agree	Agree	Neither agree nor disagree	Disagree	Strongly disagree	Consensus Positive	Consensus Negative	Consensus percentage
To help clients understand the evidence for hearing care	10	9	11	1	1	15	6	9	0	0	FALSE	FALSE	0.7	27	23	6	2	1	33	17	2	5	0	TRUE	FALSE	0.877193
To help clients choose a hearing care organisation	4	10	8	3	8	8	14	5	2	1	FALSE	FALSE	0.733333	35	19	6	0	0	36	15	5	1	0	TRUE	FALSE	0.894737
To understand the impact of hearing loss on partners, family members and friends	11	15	5	2	0	19	11	0	0	0	TRUE	FALSE	1	40	12	7	0	0	40	11	5	1	0	TRUE	FALSE	0.894737
To enable a person with hearing loss to understand how their outcomes compare with outcomes of other people	7	7	9	5	5	9	11	7	2	1	FALSE	FALSE	0.666667	24	25	9	1	0	13	31	10	3	0	FALSE	FALSE	0.77193
To provide information to the public about expected results from hearing care intervention	12	14	4	2	1	10	18	2	0	0	TRUE	FALSE	0.933333	25	25	8	1	1	26	20	8	3	0	TRUE	FALSE	0.807018
To promote person-centred hearing care	16	8	4	3	2	24	6	0	0	0	TRUE	FALSE	1	34	21	4	0	0	41	12	3	1	0	TRUE	FALSE	0.929825
To help hearing care professionals recommend hearing care options to clients	12	12	8	1	0	12	13	4	0	0	TRUE	FALSE	0.862069	37	16	4	1	1	40	14	2	1	0	TRUE	FALSE	0.947368
To enable hearing care professionals to compare their performance with national standards	14	10	7	2	0	20	7	1	1	0	TRUE	FALSE	0.931034	34	16	8	1	1	33	16	7	0	1	TRUE	FALSE	0.859649
To help hearing care organisations know that they are providing high quality services	16	13	2	2	0	17	10	0	1	1	TRUE	FALSE	0.931034	31	19	5	3	1	36	13	5	2	1	TRUE	FALSE	0.859649
To help determine best practice in hearing care	21	7	5	0	0	25	3	0	1	0	TRUE	FALSE	0.965517	43	12	3	2	0	46	8	1	2	0	TRUE	FALSE	0.947368
To help doctors and other health professionals support people with hearing loss	11	9	12	1	0	18	7	4	0	0	TRUE	FALSE	0.862069	35	17	7	0	1	39	15	2	0	1	TRUE	FALSE	0.947368
To provide a national standard for effective hearing care services	16	10	3	2	0	19	8	0	1	1	TRUE	FALSE	0.931034	35	17	7	0	1	41	13	3	0	0	TRUE	FALSE	0.947368
To help hearing care organisations identify which hearing care professionals are providing high quality services	7	13	4	5	3	8	15	2	1	3	FALSE	FALSE	0.793103	32	17	7	3	1	33	17	2	3	2	TRUE	FALSE	0.877193
To help Government and other funders identify and audit hearing care organisations that are achieving poor outcomes	9	10	8	2	3	11	12	5	0	1	FALSE	FALSE	0.793103	35	17	5	2	1	37	15	5	0	0	TRUE	FALSE	0.912281
To help the Government develop national hearing care policy	17	8	5	2	0	21	5	1	1	1	TRUE	FALSE	0.896552	37	19	4	0	0	40	16	0	1	0	TRUE	FALSE	0.982456
To help the Government target funding to hearing care services that achieve better outcomes	12	8	6	3	3	16	9	1	2	1	TRUE	FALSE	0.862069	36	17	3	1	2	39	12	3	2	1	TRUE	FALSE	0.894737
To provide evidence of the effective use of Government resources	12	10	9	1	1	15	10	3	1	0	TRUE	FALSE	0.862069	30	20	7	2	1	28	21	3	4	1	TRUE	FALSE	0.859649
To help researchers and hearing care professionals promote evidence-based hearing care	17	10	3	3	0	21	6	1	0	1	TRUE	FALSE	0.931034	35	17	6	1	0	42	12	2	1	0	TRUE	FALSE	0.947368
To help researchers better understand hearing loss and hearing care	9	14	7	2	0	11	13	4	1	0	TRUE	FALSE	0.827586	37	19	3	1	0	41	14	2	0	0	TRUE	FALSE	0.964912
To help researchers understand other medical conditions that are associated with hearing loss	7	9	11	4	2	6	14	6	2	1	FALSE	FALSE	0.689655	31	22	5	2	0	31	21	2	3	0	TRUE	FALSE	0.912281
To provide information about who in Australia has hearing loss	4	10	6	8	4	4	15	3	6	1	FALSE	FALSE	0.655172	25	16	14	4	1	21	20	10	5	1	FALSE	FALSE	0.719298
To identify populations at risk for hearing loss	8	11	4	7	3	8	14	2	4	1	FALSE	FALSE	0.758621	25	18	15	1	1	20	24	10	3	0	FALSE	FALSE	0.77193
To help identify future needs of people with hearing loss	9	14	6	2	2	11	13	2	2	1	TRUE	FALSE	0.827586	28	24	6	2	0	24	27	4	2	0	TRUE	FALSE	0.894737
To help identify future trends in hearing science	9	11	7	2	3	8	13	5	2	1	FALSE	FALSE	0.724138	34	17	8	0	1	33	16	7	0	0	TRUE	FALSE	0.875
To rank hearing care organisation based on their outcomes	5	2	9	4	13	3	7	11	0	8	FALSE	FALSE	0.344828	24	20	8	5	3	25	18	7	4	2	FALSE	FALSE	0.767857

## Sheet: Database Drawbacks
	Professionals													Consumers
	Round 2					Round 3								Round 2					Round 3
Statement	Strongly agree	Agree	Neither agree nor disagree	Disagree	Strongly disagree	Strongly agree	Agree	Neither agree nor disagree	Disagree	Strongly disagree	Consensus Positive	Consensus Negative	Consensus percentage	Strongly agree	Agree	Neither agree nor disagree	Disagree	Strongly disagree	Strongly agree	Agree	Neither agree nor disagree	Disagree	Strongly disagree	Consensus Positive	Consensus Negative	Consensus percentage
Hearing care organisations could incur administrative costs when collecting outcomes	7	9	10	4	2	4	8	12	4	1	FALSE	FALSE	0.413793	10	11	20	16	3	5	12	19	17	3	FALSE	FALSE	0.357143
Incomplete data could make the results unreliable	13	6	6	7	0	14	8	3	4	0	FALSE	FALSE	0.758621	29	21	9	1	0	35	15	4	2	0	TRUE	FALSE	0.892857
Data could be misinterpreted	11	11	9	1	0	16	7	5	1	0	FALSE	FALSE	0.793103	29	23	7	1	0	32	15	8	1	0	TRUE	FALSE	0.839286
Clients could be uncomfortable with being monitored	7	10	7	7	0	3	13	7	6	0	FALSE	FALSE	0.551724	16	17	17	6	4	11	12	21	9	3	FALSE	FALSE	0.410714
Measures used could be inaccurate or measure the wrong thing	14	15	2	1	0	16	12	0	1	0	TRUE	FALSE	0.965517	26	24	8	2	0	28	18	8	2	0	TRUE	FALSE	0.821429
Results could be misused by competitors to make other hearing care organisations appear unfavourable to potential clients	12	15	5	0	0	15	11	2	1	0	TRUE	FALSE	0.896552	31	18	6	3	2	35	11	5	3	2	TRUE	FALSE	0.821429
Hearing care professionals could tamper with the data for more favourable results	10	14	6	2	0	16	11	2	0	0	TRUE	FALSE	0.931034	37	15	4	4	0	35	15	4	2	0	TRUE	FALSE	0.892857
Hearing care organisations could tamper with the data for more favourable results	14	11	6	1	0	23	5	1	0	0	TRUE	FALSE	0.965517	40	13	4	3	0	40	10	4	2	0	TRUE	FALSE	0.892857
A data breach could result in the release of personal information	16	7	5	4	0	21	5	3	0	0	TRUE	FALSE	0.896552	31	11	9	6	2	30	12	6	5	3	FALSE	FALSE	0.75
Results could reflect poorly on a hearing care professional	4	13	9	5	1	3	17	8	1	0	FALSE	FALSE	0.689655	17	16	12	9	6	11	21	11	9	4	FALSE	FALSE	0.571429
Results could reflect poorly on a hearing care organisation	5	10	10	6	1	1	17	9	2	0	FALSE	FALSE	0.62069	16	15	13	10	6	9	15	18	8	6	FALSE	FALSE	0.428571
Hearing care professionals could spend too much time collecting outcome information	5	12	8	3	3	1	16	8	3	1	FALSE	FALSE	0.586207	15	17	14	8	5	8	19	16	8	5	FALSE	FALSE	0.482143
Hearing care organisations could be ranked based on their outcomes	8	9	10	3	1	4	12	12	1	0	FALSE	FALSE	0.551724	24	20	8	5	3	9	19	19	4	5	FALSE	FALSE	0.5
Smaller hearing care organisations could be at a disadvantage due to fewer outcome results reported	11	11	6	2	1	11	12	5	1	0	FALSE	FALSE	0.793103	22	14	14	8	2	17	18	14	4	3	FALSE	FALSE	0.625
Poor outcome scores could be used to justify funding cuts	15	12	3	0	1	18	8	1	1	1	TRUE	FALSE	0.896552	25	17	10	4	4	21	21	7	4	3	FALSE	FALSE	0.75
Funding used for the database could detract from the funding available for hearing care services	10	13	3	2	3	13	10	3	1	2	FALSE	FALSE	0.793103	22	17	11	7	3	19	20	9	4	4	FALSE	FALSE	0.696429
Poor outcomes could remain despite poor results in the database	9	14	6	2	0	6	18	3	1	1	TRUE	FALSE	0.827586	24	22	8	4	1	20	25	7	3	1	TRUE	FALSE	0.803571
